# Supplementary material for: The Nuclear Transporter Importin 13 Can Regulate Stress-Induced Cell Death through the Clusterin/KU70 Axis
Source: Cells. 2023 Jan 11;12(2):279. doi: 10.3390/cells12020279 (PMC9857240; doi:10.3390/cells12020279)
Supplement: Supplementary file 1 [file cells-12-00279-s001.zip]

Archive with 1 entries (1 files):
- cells-2058644-supplementary.pdf
